# Supplementary material for: Incidence and Predictors of Switching and Dose Change of Direct Oral Anticoagulants among Elderly Patients with Nonvalvular Atrial Fibrillation: A 5-Year Analysis of a Large Administrative Database
Source: J Clin Med. 2023 Mar 19;12(6):2379. doi: 10.3390/jcm12062379 (PMC10056372; doi:10.3390/jcm12062379)
Supplement: Supplementary file 1 [file jcm-12-02379-s001.zip]

Archive with 1 entries (1 files):
- jcm-2272089-supplementary.pdf
